# Supplementary material for: Combination of [177Lu]Lu-DOTA-TATE Targeted Radionuclide Therapy and Photothermal Therapy as a Promising Approach for Cancer Treatment: In Vivo Studies in a Human Xenograft Mouse Model
Source: Pharmaceutics. 2022 Jun 16;14(6):1284. doi: 10.3390/pharmaceutics14061284 (PMC9227845; doi:10.3390/pharmaceutics14061284)
Supplement: Supplementary file 1 [file pharmaceutics-14-01284-s001.zip]

Archive with 1 entries (1 files):
- pharmaceutics-1745634-supplementary.pdf
